# Supplementary material for: Predictors of Poor Outcome among Critically Ill COVID-19 Patients: A Nationally Representative Sample of the Saudi Arabian Population
Source: J Clin Med. 2022 May 17;11(10):2818. doi: 10.3390/jcm11102818 (PMC9147701; doi:10.3390/jcm11102818)
Supplement: Supplementary file 1 [file jcm-11-02818-s001.zip]

Archive with 1 entries (1 files):
- jcm-1688000-supplementary.pdf
